# Supplementary material for: Peripheral quantitative computed tomography detects differences at the radius in prepubertal children with cystic fibrosis compared to healthy controls
Source: PLoS One. 2018 Jan 11;13(1):e0191013. doi: 10.1371/journal.pone.0191013 (PMC5764746; doi:10.1371/journal.pone.0191013)
Supplement: S1 Table — (XLSX) [file pone.0191013.s001.xlsx]

## Sheet: DataEntry
	Demographics
Group	Gender	Age (yrs)	Baseline FEV1	BMI	BMI%ile	BoneAge	4% pQCT Tot	4% pQCT Tot Z (Ashby)	4% pQCT Tot Z (Rauch)	4% pQCT Trab	4% pQCT Trab Z (Ashby)	4% pQCT Trab Z (Rauch)	66% pQCTcort wdth	66% Cort area	66% Cort area Z (Rauch)	66% Cross sect area	66% CSA Z (Rauch)	66% Total BMD	66% Total BMD Z (Rauch)	66% Cort BMD	66% Cort BMD Z (Rauch)	SSI	SSI Z-score (Rauch)	DEXAbodyBMD Z	IL6	TNFa	CRP
CF	M	7.16111	83	14	9.7	6	238.9	-2.155	-2.2565	169.6	0.0213	-0.962963	0.855	11.04	-7.30445	19.36	-8.24445	656.8	0.902807	908	-2.25912	45.1	-2.7562	-2	2.169	5.016	<5
CF	M	6.40556	106	17	84.6	5	305	-0.4296	0.0356707	173.3	0.1504	-0.751348	1.48	33.6	-0.486733	59.52	-1.21519	675.6	1.38263	953.6	-0.524428	106.7	1.9322	0.9	0.9586	6.574	<5
CF	M	7.98333	88	16.2	67	7	301.7	-0.5554	-0.105849	203.5	1.0743	0.302366	0.832	19.36	-4.62231	53.28	-2.57584	415.4	-3.10594	884.8	-3.25795	71.2	-1.7598	-1.8	1.851	3.634	5.1
CF	M	6.03333		15.6	56.4	5.5	322.4	-0.0141	0.695079	220.5	1.495	0.999827	1.314	22.4	-2.33173	35.68	-4.07025	710.2	2.01423	943.7	-0.432878	79.2	0.1107	1.7
CF	F	10.0639	121	15.1	18.1		339.5	0.7349	1.68298	199	0.7356	0.380247	1.702	40	-0.998842	66.24	-1.59935	699.3	0.766316	1050.2	0.78158	112.3		-1	1.596	2.776	<5
CF	F	10.5222	108	16.7	46.4	10.5	327.8	0.4804	1.34326	219.7	1.3326	1.00897												-0.3	1.15	1.588	<5
CF	M	12.3417	90	18.6	62.2	11	298.9	-0.2743	0.586579	222	1.4493	0.679115	2.154	49.92	-0.822425	71.36	-2.4526	804.3	2.62055	1043.7	0.773002	131.2	-1.6511	-0.7	1.596	6.052	<5
CF	M	10.8833		18.7	79.4	9	304.5	-0.4187	0.669327	184.7	0.4594	-0.610287	1.234	31.2	-2.97411	67.68	-2.26826	540.6	-0.652462	954.5	-1.57876	100.8	-1.6977	-0.7	1.978	4.671	<5
CF	M	8.78889		16	56	7	382.9	1.2828	2.11831	214.6	1.3655	0.640611	1.679	45.28	-0.121596	82.72	-0.27193	619.5	0.348601	992.3	-0.493107	141.5	1.1271	0.6	3.696	8.318	<5
CF	M	10.6833	97	17.4	63.3	10	308.5	-0.2048	0.741555	153.2	-0.7049	-1.99252	1.542	29.44	-3.23686	45.6	-4.58547	688.5	1.39486	989.2	-0.624615	101.7	-2.2403	-1.7	0.639	1.754	<5
CF	M	10.1083	126	16.1	39	11	326.6	0.3992	1.09144	189.5	0.5118	-0.363893	1.172	25.92	-3.76659	52.96	-3.46465	537.9	-0.739003	900	-3.11612	124.5	-1.881	-0.9	0.6392	0.9127	<5
CF	F	11.775	121	17.7	54	11	282.5	-0.4429	-0.0700231	230.9	1.6792	1.3316	1.86	52.64	-0.441675	92.8	-0.0892788	669.7	0.102384	1013.5	-0.708198	173.3	0.0553	-1.3	1.533	1.755	ND
CF	M	11.7361	100	18.6	70.9	11.5	304.6	-0.0594	0.754177	212.3	1.1233	0.378394	1.841	57.12	0.238869	107.84	0.263983	652.6	0.924235	1007.9	-0.139105	199.1	-0.0539	0.3	2.36	3.291	5
CF	F	9.14444	88	16.4	51.6	10	288.5	-0.3919	0.300593	189.3	0.4444	0.056731	1.494	39.36	-0.524463	76.64	-0.454445	604.5	0.0304764	960.9	-0.90721	124.9	-0.8743	0.5	3.377	4.149	<5
Control	F	8.59444		20.5	94.6	8.83	293.4	-0.3244	0.423902	192.5	0.5413	0.158254	1.532	27.52	-1.80179	41.28	-3.92476	730.3	1.46088	972.9	-0.379569	100.3	-1.1098	0.6			<5
Control	M	10.4556		18.7	79.4	11	302.7	-0.1797	0.539787	147.8	-0.9914	-2.24059	1.3396	40.8	-1.25646	89.92	-0.395581	544.9	-0.604005	1015.7	0.075397	164.8	-0.6512	0.3	0.6392	2.947	<5
Control	F	10.75		14.7	11.7	10.5	298.1	-0.1762	0.517242	168.1	-0.2214	-0.679856	1.554	42.72	-1.04349	83.36	-0.430446	588.5	-0.601564	1010.5	-0.388145	144	-0.5185	-0.7	1.341	2.264	<5
Control	F	6.96111		15.8	64.8	7.833	372.3	1.3602	2.40934	266.7	2.6229	2.21302	1.811	38.56	1.05124	57.92	-1.55186	738	2.20174	1022	1.46036	81.9	-1.2662	0.3	3.25	1.247	<5
Control	F	8.42222		20	93.2	10	358.4	1.1413	2.18552	278.6	2.8817	2.49785	2.136	48.48	0.906586	68.8	-0.891619	779.5	1.94442	1050.9	1.3769	117.3	-1.1517	1.7	1.086	0.5782	<5
Control	M	10.2778		14.9	14.7	11.5	373.4	1.5418	2.23898	207.9	0.9985	0.313791	1.66	46.4	-0.450728	87.52	-0.494925	594.1	0.119476	982.2	-0.81385	201.1	-0.0098561	0.3	2.423	3.977	6.1
Control	M	12.3833		17.7	48.4	13	352.5	1.2076	1.88775	239	1.6568	1.23667	1.749	53.28	-0.45468	102.88	-0.235292	606.3	0.227557	991.8	-0.631846	230.3	-0.0457	0.3	0.3189	0	<5
Control	M	8.83056		16.7	69.8	10	271.7	-1.1336	-0.81009	145	-1.0454	-2.24016	1.172	32.96	-1.94683	80.48	-0.453017	464.9	-2.10305	939.9	-1.89447	147.9	-0.6154	0.4	1.405	1.934	<5
Control	F	6.92778		17.6	89.4	7.83	456.5	3.0822	4.27446	271.3	2.739	2.32132	1.733	40.8	1.32428	66.88	-0.726829	694.1	1.83546	1018.5	1.40886	110.7	0.0218	2	0.7659	20.68	<5
Control	M	12.575		23	92.6	13.5	353.7	1.1819	1.8883	197.7	0.4015	-0.216464	1.963	65.92	0.723275	125.76	0.92871	582.7	-0.13987	1007.1	-0.235018	266.3	0.4122	-0.4	1.086	2.264	<5
Control	M	12.7667		18.6	61.8	13	292.1	-0.2509	0.353664	188.8	0.2213	-0.580554	2.075	68.8	0.888446	125.28	0.845043	633.5	0.527982	1049.4	0.875218	287.8	0.9534	0.4	0.5107	3.633	<5
Control	M	10.0194		17.1	59.1	10	366	1.1201	2.01956	219.2	1.428	0.723082	1.683	49.12	-0.0389005	94.56	0.0660546	598	0.155354	1017.2	0.10745	163.3	-0.1857	2.3	1.66	8.143	<5
Control	M	8.01667		17.2	77.3	8	382.9	1.3077	1.97994	217.8	1.4282	0.795109	0.832	18.4	-4.92556	48.64	-3.13454	543.1	-0.807483	815.9	-5.32639	131.2	0.0731	2.3	3.886	1.427	6.8
Control	F	8.55		14.5	19.5	8.83	345.8	0.8225	1.87333	153.7	-0.6998	-1.26731	1.124	30.24	-1.33682	73.76	-0.518471	507.1	-0.922815	957.9	-0.698803	150	0.6352	-0.3	0.3189	0.2487	<5
Control	F	10.1222		16.3	40.5	10	211.1	-2.2056	-2.37963	139.4	-1.1994	-1.86876	1.327	38.72	-1.1915	88.48	0.118503	535.1	-1.09561	932.4	-2.05726	170.4	0.4985	-0.2	0	0	<5
Control	F	11.5861		17.1	44	8.83	470.9	3.3985	4.19155	223.3	1.4332	1.11918	1.568	44	-1.30528	86.56	-0.460165	627.4	-0.334503	1010.5	-0.710244	138.1	0.2768	-0.4	0.958	8.493	<5
Control	M	8.81944		18.1	85.8	10	325.7	0.2062	0.739248	209	1.1525	0.444653	1.26	34.72	-1.64623	79.04	-0.556945	535.2	-0.899896	975.4	-0.938574	129.7	-1.1851	2.1	1.914	0	<5
Control	M	11.2139		16.2	30.5	11	340.7	0.7288	1.62629	231.6	1.6975	1.06437	1.206	39.04	-1.79067	104	0.219793	482.7	-1.60992	949.6	-1.72646	177	-0.338	-0.4	4.204	19.28	<5
Control	F	6.27222		15.3	52.4	5.9	384.1	1.7384	2.60428	228	1.6724	1.21365	1.459	35.04	1.36477	65.12	-0.781276	672.5	2.05219	1030.7	2.02588	117.1	1.9142	1.9	4.712	2.606	<5
Control	M	9.17778		16.2	49.6	9	339.7	0.4097	1.18891	252.8	2.2337	1.8236	1.54	88.8	3.60967	44	-4.21663	599	0.0928389	1002.1	-0.270106	152.2	0.0711	0.9	0.7031	1.081	<5

## Sheet: VariableCodeBook
VariableName	Format	Choices or Labels
StudyID	Character	Study Subject ID
Group	Character	Choices: CF, Control
Gender	Character	Choices: Male, Female
Age (years)	Numeric	Age
Height (cm)	Numeric	Height.
Weight (kg)	Numeric	Weight.
BMI	Numeric	BMI.
BMI%ile	Numeric	BMI%ile.
BoneAge	Numeric	X-ray of non-dominant hand for bone age assessment
pQCTtrabecular	Numeric	pQCT trabecular volume
pQCTcortex	Numeric	pQCT cortex width
pQCTBMD	Numeric	pQCT volumetric BMD
DEXAbodyBMD	Numeric	DEXA total body BMD
SSI	Numeric	Strength-strain index
IL6	Numeric	Laboratory results: IL6
TNFa	Numeric	Laboratory results:TNF-a
CRP	Numeric	Laboratory results: CRP
